# Supplementary material for: Overexpression of Orange Gene (OsOr-R115H) Enhances Heat Tolerance and Defense-Related Gene Expression in Rice (Oryza sativa L.)
Source: Genes (Basel). 2021 Nov 26;12(12):1891. doi: 10.3390/genes12121891 (PMC8701904; doi:10.3390/genes12121891)
Supplement: Supplementary file 1 [file genes-12-01891-s001.zip]

Archive with 4 entries (4 files):
- Supplementary Fig S2.tif
- Supplementary Fig S3.tif
- Supplementary Figure S1.tif
- Supplementary Table S1.pdf
